# Supplementary material for: Simple deep sequencing-based post-remission MRD surveillance predicts clinical relapse in B-ALL
Source: J Hematol Oncol. 2018 Aug 22;11:105. doi: 10.1186/s13045-018-0652-y (PMC6103872; doi:10.1186/s13045-018-0652-y)
Supplement: Supplementary file 2 — Observed and expected MRD levels after serial dilution in representative B-ALL samples. (XLSX 15 kb) [file 13045_2018_652_MOESM2_ESM.xlsx]

## Sheet: Sheet1
	Additional file 2: Observed and expected MRD levels after serial dilution in representative B-ALL samples
	Patient ID	Sample No.	V-gene	D-gene	J-gene	Dilution	B-ALL%				Coverage (X)
							Replica #1	Replica#2	Observed Mean	Expected Mean	Replica #1		Replica #2		Mean
											Total reads	Leukemia reads	Total reads	Leukemia reads	Total reads	Leukemia reads
	Pt.1	3623	IGHV1-2_02	IGHD4-17_01	IGHJ6_02	10-4	0.0306682	0.0221524	0.0264103	0.01	1001166	3838	632708	1752	816937	2795
						10-5	0.00363433	0.00382436	0.00372935	0.001	354398	161	282400	135	318399	148
						2X10-6	0.000614396	0.000168031	0.000391213	0.0005	338544	26	476104	10	407324	18
						10-6	0.000445308	0.000285817	0.000365562	0.0001	485058	27	307889	11	396474	19
						5 X 10-7	0.000468214	0.000711137	0.000589676	5e-05	410069	24	269990	24	340030	24
						PBMC	0	0	0	0	350621	0	486065	0	418343	0
	Pt.2	3501	IGHV3-13_01	IGHD5-2_01	IGHJ4_02	10-4	0.00375833	0.00648647	0.0051224	0.01	666253	313	476068	386	571160	349.5
						10-5	0.00135078	0.000485978	0.000918377	0.001	527104	89	395080	24	461092	56.5
						2X10-6	0.000366165	0.000490902	0.000428533	0.0005	415113	19	358524	22	386818	20.5
						10-6	0.000322268	0	0.000161134	0.0001	322713	13	540513	0	431613	6.5
						5 X 10-7	0	0	0	5e-05	178098	0	148111	0	163104	0
						PBMC	0	0	0	0	350621	0	486065	0	418343	0
	Pt.3	3064	IGHV3-11_01	IGHD7-27_01	GHJ4_02	10-4	0.00944272	0.0135669	0.0115048	0.01	654049	772	364417	618	509233	695
						10-5	0.00195356	0.00229168	0.00212262	0.001	503697	123	485234	139	494466	131
						2X10-6	4.92223e-05	0.000485779	0.0002675	0.0005	650112	4	2585540	157	1617826	80.5
						10-6	0	0.000172866	8.6433e-05	0.0001	1370121	0	740458	16	1.05529e+06	8
						5 X 10-7	0	0	0	0	520978	0	954904	0	737941	0
						PBMC	0		0	0	1813006	0		0	1813006	0
	PBMC, peripheral blood mononuclear cell; Pt, patient
