# Supplementary material for: Simple deep sequencing-based post-remission MRD surveillance predicts clinical relapse in B-ALL
Source: J Hematol Oncol. 2018 Aug 22;11:105. doi: 10.1186/s13045-018-0652-y (PMC6103872; doi:10.1186/s13045-018-0652-y)
Supplement: Supplementary file 7 — Tumor load measured by NGS vs MCF assays for all evaluable diagnostic and follow-up B-ALL samples. (XLSX 14 kb) [file 13045_2018_652_MOESM7_ESM.xlsx]

## Sheet: Sheet1
	Additional file 7: Tumor load measured by NGS vs MCF assays for all evaluabe diagnostic and follow-up B-ALL samples
	No. of Sample	Disease burden by Flow (%)	Disease burder by NGS (%)
	1	82	83.3796
	2	0.8	1.03685
	3	0	0
	4	0	0
	5	0	0
	6*	0	0.000195236
	7	0	0.0593036
	8	0.5	0.33815
	9	73	94.1583
	10	0	0
	11	52.5	37.2
	12	51.4	37.9
	13	63	68.067
	14	0.5	0.71
	15	0	0.204771
	16	0	0.0870803
	17	0	0
	18	0	0.0112833
	19	0	0.02375
	20	80	79.2432
	21	48	36.297
	22	0	0
	23	0	0
	24	0	0
	25	0	0
	26	82	57.0411
	27	0.1	0.0698577
	28	0	0.351051
	29	6.7	5.755
	30	0	0
	31	0	0.0159102
	32	15	14.43
	33	0	0.021084
	34	31.8	13.24
	35	0	0
	36	77.2	76.2
	37	0	0.1874
	38	18.2	15.4569
	39	0	0
	40	0	0
	41	81	88.2
	42^	0.26	0
	43	0	0
	44	0	0
	45	0	0
	46	0	0
	47	0	0
	48	0	0
	49	0	0
	50	0	0
	51	0	0
	52	0	0
	53	0	0
	54	0	0.0131047
	55	10	8.3869
	56	0	0.0283087
	57	0	0.00130734
	58	0	0
	59	0	0
	60	0	0
	61	0	0
	62	0.3	0
	63	63	65.6815
	64	80	77
	65	0	0
	66	0	0.0084
	67	0	0
	68	4	10
	69	0	0
	70	0	0
	71	0	0
	72	28	22
	73	7.9	11.02
	74	2.1	0.73646
	75	0.3	0.41184
	76	0.48	0.29688
	77	0	0
	78	43.6	34.475
	79	0	0
	80	0	0
	81	65.5	61.7
	82	0	0
	83	0	0
	84	0	0
	85	0	0
	86	0.1	0
	87	54.4	29.8568
	88	0.009	0.0022596
	89	0	0
	90	41	55
	91	0.26	0.0872573
	92	36	56
	93	58.8	40
	94	71	76.7
	95	0	0.01974
	96	0.2	0.273
	97	0	0.000174
	98	0	0.000564
	99	0	0
	100	0	0
	101	70	72.3
	102	0.0035	0.00385
	103	24.4	17.45
	104	0	0.3383
	105	0	0
	106	0	0.0002
	107	0	0
	108	46	41.8
	109	14.1	11.2
	110	0	0.00079
	111	0	0
	112	6.6	6.7
	113	0.012	0.031
	114	0	0
	115	0	0
	116	0	0.04519
	117	0	0.15824
	118	20	16.6
	119	0	0
	120	0	0
	121	0	0
	122	3.5	0.8
	*samples marked as red, in which MRD are only detectable by NGS but not Flow
	^samples marked blue, in which MRD are only detectable by Flow but not NGS
