# Supplementary material for: Simple deep sequencing-based post-remission MRD surveillance predicts clinical relapse in B-ALL
Source: J Hematol Oncol. 2018 Aug 22;11:105. doi: 10.1186/s13045-018-0652-y (PMC6103872; doi:10.1186/s13045-018-0652-y)
Supplement: Supplementary file 8 — Tumor load or MRD levels measured by NGS and MCF in patient related and unrelated samples. (XLSX 14 kb) [file 13045_2018_652_MOESM8_ESM.xlsx]

## Sheet: specificity
Additional file 8: Tumor load or MRD levels measured by NGS and MCF in patient related and unrelated samples
	3375-specific B-ALL Clone				2109-specific B-ALL Clone				4449-specific B-ALL Clone				0579-specific B-ALL Clone
	No. of Samples	Sample ID	NGS (%)	MCF (%)	No. of Samples	Sample ID	NGS (%)	MCF (%)	No. of Samples	Sample ID	NGS (%)	MCF (%)	No. of Samples	Sample ID	NGS (%)	MCF (%)
Diagnostic and post-treatment B-ALL samples (n=4)	1	3375_DX	83.3796	82	1	2109_DX	68.067	63	1	4449_DX	5.755	6.7	1	0579_Dx	36.3	48
	2	3375_FU3	0	0	2	2109_FU4	0	0	2	4449_FU1	0	0	2	0579_FU1	0	0
	3	3375_FU5	0.000195236	0	3	2109_FU5	0.0112833	0	3	4449_FU2	0.0159102	0	3	0579_FU2	0	0
	4	3375_RP*	0.200427	0.5	4	2109_RP	79.2432	80	4	4449_RP	14.43	15	4	0579_FU3	0	0
Unrelated B-ALL Samples (n=15)	5	579_FU	0	N/A	5	579_FU	0	N/A	5	1002_Dx	0	N/A	5	1002_Dx	0	N/A
	6	1002_Dx	0	N/A	6	1002_Dx	0	N/A	6	1002_FU1	0	N/A	6	3375_DX	0	N/A
	7	1002_FU1	0	N/A	7	1002_FU1	0	N/A	7	1002_FU2	0	N/A	7	3375_FU1	0	N/A
	8	1002_FU2	0	N/A	8	1002_FU2	0	N/A	8	1002_FU3	0	N/A	8	3375_FU2	0	N/A
	9	2402_Dx	0	N/A	9	1002_FU3	0	N/A	9	1002_FU4	0	N/A	9	3375_FU3	0	N/A
	10	2663_Dx	0	N/A	10	2733_FU	0	N/A	10	2718_FU	0	N/A	10	3375_FU5	0	N/A
	11	2733_FU	0	N/A	11	2792_FU	0	N/A	11	3375_FU2	0	N/A	11	3375_FU6	0	N/A
	12	2792_FU	0	N/A	12	3064_FU	0	N/A	12	3375_FU3	0	N/A	12	3375_FU7	0	N/A
	13	3048_Dx	0	N/A	13	3375_Dx	0	N/A	13	3375_FU4	0	N/A	13	2109_FU1	0	N/A
	14	3064_Dx	0	N/A	14	3375_FU1	0	N/A	14	3375_FU5	0	N/A	14	2109_FU2	0	N/A
	15	3228_Dx	0	N/A	15	3375_FU2	0	N/A	15	3048_Dx	0	N/A	15	2109_FU3	0	N/A
	16	3623_Dx	0	N/A	16	3623_Dx	0	N/A	16	3064_Dx	0	N/A	16	2109_FU4	0	N/A
	17	4449_RP	0	N/A	17	4590_FU	0	N/A	17	6122_RP	0	N/A	17	2109_FU5	0	N/A
	18	4590_FU	0	N/A	18	4590_RP	0	N/A	18	6280_Dx	0	N/A	18	2109_FU6	0	N/A
	19	4590_RP	0	N/A	19	6300_FU	0	N/A	19	6300_Dx	0	N/A	19	2109_FU7	0	N/A
Normal PBMC Control (n=5)	20	PBMC1	0	N/A	20	PBMC1	0	N/A	20	PBMC1	0	N/A	20	PBMC1	0	N/A
	21	PBMC2	0	N/A	21	PBMC2	0	N/A	21	PBMC2	0	N/A	21	PBMC2	0	N/A
	22	PBMC3	0	N/A	22	PBMC3	0	N/A	22	PBMC3	0	N/A	22	PBMC3	0	N/A
	23	PBMC4	0	N/A	23	PBMC4	0	N/A	23	PBMC4	0	N/A	23	PBMC4	0	N/A
	24	PBMC5	0	N/A	24	PBMC5	0	N/A	24	PBMC5	0	N/A	24	PBMC5	0	N/A
B-ALL, B-lineage acute lymphoblastic leukemia/lymphoma , NGS, next generation seqencing, MCF, multiple color flow cytometry, Dx, Diagnostic Sample, FU, Follow-up Samples, RP, Relapse, N/A, not applicable
PBMC, peripheral blood mononuclear cells
